# Supplementary material for: Thalamocortical contributions to cognitive task activity
Source: eLife. 2022 Dec 20;11:e81282. doi: 10.7554/eLife.81282 (PMC9799971; doi:10.7554/eLife.81282)
Supplement: Supplementary file 1. [file elife-81282-supp1.zip]

Archive with 1 entries (1 files):
- Fig1Suppfile1.csv
