# Supplementary material for: Thalamocortical contributions to cognitive task activity
Source: eLife. 2022 Dec 20;11:e81282. doi: 10.7554/eLife.81282 (PMC9799971; doi:10.7554/eLife.81282)
Supplement: Supplementary file 1. [file elife-81282-supp1.zip › Fig1Suppfile1.csv]

Dataset	Task	Duration (seconds)	Subcondition
MDTB	Go/NoGo	1	NoGo
MDTB	Go/NoGo	1	Go
MDTB	Math	2.6	Math
MDTB	Math	2.6	DigitJudgement
MDTB	IAPSaffective	1.6	UnpleasantScenes
MDTB	IAPSaffective	1.6	PleasantScenes
MDTB	ObjectViewing	1.6	Objects
MDTB	IAPSemotion	1.6	SadFaces
MDTB	IAPSemotion	1.6	HappyFaces
MDTB	Interval	1.6	IntervalTiming
MDTB	MotorImagery	30	MotorImagery
MDTB	Stroop	1.6	StroopIncon
MDTB	Stroop	1.6	StroopCon
MDTB	Verbal2Back	1.6	Verbal2Back
MDTB	NatureMovie	30	NatureMovie
MDTB	LandscapeMovie	30	LandscapeMovie
MDTB	AnimatedMovie	30	AnimatedMovie
MDTB	SpatialMap	4.8	SpatialMapEasy
MDTB	SpatialMap	4.8	SpatialMapMed
MDTB	SpatialMap	4.8	SpatialMapHard
MDTB	MentalRotation	3	MentalRotEasy
MDTB	MentalRotation	3	MentalRotMed
MDTB	MentalRotation	3	MentalRotHard
MDTB	ResponseAlternativesMotor	4.6	RespAltEasy
MDTB	ResponseAlternativesMotor	4.6	RespAltMed
MDTB	ResponseAlternativesMotor	4.6	RespAltHard
MDTB	BiologicalMotion	3	BiologicalMotion
MDTB	BiologicalMotion	3	ScrambledMotion
MDTB	Rules	7.3	PermutedRules
MDTB	WordPrediction	4.8	Prediction
MDTB	WordPrediction	4.8	PredictViol
MDTB	WordPrediction	4.8	PredictScram
MDTB	TheoryOfMind	14.6	TheoryOfMind
MDTB	ActionObservation	14	VideoActions
MDTB	ActionObservation	14	VideoKnots
MDTB	Motor	4.6	FingerSimple
MDTB	Motor	4.6	FingerSeq
MDTB	ObjectNBackTask	1.6	Object2Back
MDTB	VisualSearch	1.6	VisualSearchEasy
MDTB	VisualSearch	1.6	VisualSearchMed
MDTB	VisualSearch	1.6	VisualSearchHard
MDTB	SpatialImagery	30	SpatialImagery
MDTB	Language	1.6	VerbGen
MDTB	Language	1.6	WordRead
N&N	Sarcasm	8	for instruction see: https://static-content.springer.com/esm/art%3A10.1038%2Fs41467-020-14913-w/MediaObjects/41467_2020_14913_MOESM1_ESM.pdf
N&N	StateMap	6
N&N	ForeignListen	10
N&N	ForeignListenQ	6
N&N	EyeMoveHard	8
N&N	MusicCategory	10
N&N	FeedbackPos	6
N&N	PressLeft	8
N&N	MoralPersonal	12
N&N	AnimalVoice	6
N&N	Flag	6
N&N	CountDot	6
N&N	PropLogic	12
N&N	RateBeautySound	10
N&N	DecidePresent	8
N&N	TimeMov	8
N&N	DecidePeople	8
N&N	RateDisgustMov	10
N&N	Clock	6
N&N	AnimalPhoto	6
N&N	RateHappyPic	6
N&N	DailySound	6
N&N	EyeBlink	8
N&N	ImagineMove	8
N&N	SoundLeft	8
N&N	WorldPlace	6
N&N	Recipe	8
N&N	RelationLogic	12
N&N	DomesiticPlace	6
N&N	ComparePeople	6
N&N	DailyPhoto	6
N&N	SoundRight	8
N&N	PressRight	8
N&N	RateSexyPicF	6
N&N	RateDisgustSound	6
N&N	MemoryLetter	6
N&N	RateSexyPicM	6
N&N	MatchLetter	6
N&N	TimeSound	8
N&N	LetterFluency	10
N&N	RateDeliciousPic	6
N&N	RecallKnowledge	10
N&N	DetectTargetPic	8
N&N	MapIcon	6
N&N	ImaginePlace	8
N&N	MoralImpersonal	12
N&N	CountryMap	6
N&N	ImagineIf	8
N&N	DecideShopping	8
N&N	PressOrdHard	8
N&N	RateBeautyPic	6
N&N	PressLR	8
N&N	LanguageSound	6
N&N	RateBeautyMov	10
N&N	ImagineFuture	8
N&N	RatePainfulPic	6
N&N	DetectTargetMov	6
N&N	WordMeaning	6
N&N	EyeMoveEasy	8
N&N	RatePoem	12
N&N	RecallFace	8
N&N	RecallTaskHard	6
N&N	CountTone	6
N&N	SoundPlace	6
N&N	DetectColor	6
N&N	Money	8
N&N	Rhythm	6
N&N	PressOrdEasy	8
N&N	RateDisgustPic	6
N&N	Metaphor	8
N&N	MirrorImage	6
N&N	EmotionVoice	6
N&N	RateConfidence	6
N&N	CategoryFluency	10
N&N	RateSleepy	6
N&N	RateSexyMovF	6
N&N	EmotionFace	6
N&N	RatePainfulMov	10
N&N	RateDeliciousMov	10
N&N	RateSexyMovM	6
N&N	ForeignRead	12
N&N	ForeignReadQ	6
N&N	CalcHard	10
N&N	CalcEasy	8
N&N	TrafficSign	6
N&N	RateTired	6
N&N	MemoryNameHard	6
N&N	MatchNameHard	8
N&N	DomesiticName	6
N&N	MemoryNameEasy	6
N&N	MatchNameEasy	8
N&N	WorldName	6
N&N	DetectDifference	8
N&N	RateNoisy	8
N&N	DecideFood	8
N&N	RecallTaskEasy	6
N&N	MemoryDigit	6
N&N	RecallPast	8
N&N	MatchDigit	6
N&N	TimeValue	8
N&N	RateHappyMov	10
N&N	Harmony	6
